# Supplementary material for: Role of APS reductase in biogeochemical sulfur isotope fractionation
Source: Nat Commun. 2019 Jan 9;10:44. doi: 10.1038/s41467-018-07878-4 (PMC6327049; doi:10.1038/s41467-018-07878-4)
Supplement: Supplementary file 3 — Supplementary Data 1 [file 41467_2018_7878_MOESM3_ESM.xlsx]

## Sheet: Supplementary Data 1
Environment	Location	34εsulfate-sulfide (‰)								References
		0-9	10-19	20-29	30-39	40-49	50-59	60-69	70-79
Terrestrial	Adirondack Mountains Lake		2	1						(1)
	Bahamian Blue Holes, Mixing Zone					2				(1)
	Bird Lake	1								(1)
	Black Kirchier		1							(1)
	Canadian River Alluvium			1						(1)
	Canadice Lake		1							(1)
	Chalk Aquifer		2							(1)
	Cliff Lake		1							(1)
	Conesus Lake		1							(1)
	Crystal Lake	1								(1)
	Dart Lake	1								(1)
	Dead Sea				1					(1)
	Dogger Geothermal Aquifer		3	8	33	22				(1)
	Edwards Aquifer				1					(1)
	ELA Lake 240	1								(1)
	Everglades				1	2	5			(1)
	Floridan Ground Water							1		(1)
	Franconian Alb Karstic Catchment	3	1							(1)
	Fuhrberger Field		1							(1)
	Great Kirchier	1								(1)
	Green Lake						38			(1), (2)
	Gull Lake	1								(1)
	Heart Lake	1								(1)
	Jellyfish Lake			4	13	2				(1)
	Lago di Cadagno				21	6				(1)
	Lake Chany		3	1						(1)
	Lake Fukami-ike		1							(2)
	Lake Hufeisensce	3	1							(1)
	Lake Kinneret		1	3	1					(3)
	Lake Matano				1					(2)
	Lake McCarrons			2						(2)
	Lake Mogil'noe				1	3	3	1		(1)
	Lake Ontario				1					(1)
	Lake Ørn			2						(4)
	Lake Rogoznica					1				(2)
	Lake Steisslingen		1							(1)
	Lake Vanda				2					(1)
	Leipzig Aquifer			1						(1)
	Lincolnshire Aquifer				3			1		(1)
	Linsley Pond	1	1							(1)
	Mahoney Lake				3	11	26			(5)
	Mahoney Lake (salty)						2			(1)
	Mares Lake		1							(1)
	Mountain Lake		1							(1)
	MT.Tom Pond	1								(1)
	Murray Basin			1						(1)
	New Jersey Pinelands	1		1						(1)
	Okefenokee Swamp		2	1	1					(1)
	Owens Dry Lake			3	2	6	4			(1)
	Queechy lake	1								(1)
	Sakovo			1						(1)
	Solar Lake				1	2				(1)
	Studen Aquifer			2						(1)
	Sturgeon Falls recharge area		1							(1)
	Trout Basin 3	1								(1)
	Trout Bsain 2		1							(1)
	Trout North	1								(1)
	West Midlands Aquifer	1								(1)
Marine	Aleutian Trench		1		1				1	(1)
	Arabian Sea					2	10	15		(1)
	Atlantic, Central			1						(1)
	Atlantic, North	1				3	4	2		(1)
	Atlantic, West						2	7		(1)
	Bahama				1					(1)
	Baltic Sea		4	17	22	22	4	1		(1)
	Bermuda			1	2					(1), (6)
	Black Sea					10	19	14	2	(1)
	Blake Ridge		4	2				1		(1)
	Branford Bay					2				(1)
	Cape Cod		2	4	5	11	1			(1), (7)
	Cariaco Basin		1				8			(1), (2)
	Caribbean			3	2	2	1			(1), (8)
	Cascadia Basin						1		1	(1)
	Danish Estuaries				66	19	3	2		(1)
	Florida Shelf					7				(1)
	Framvaren Fjord				3	1	5			(1), (2)
	Gulf of California					1	1	2		(1)
	Gulf of Mexico	1	1	1						(1)
	Deep Sediments, Eyre Terrace								1	(1)
	Jade Bay			1						(1)
	Japan Sea			1	1	1				(1)
	Juan de Fuca Ridge					3	1			(1)
	Long Island Sound				3	2	1			(1)
	Makirina Bay					1	1			(1)
	Miditerranean, West			1	1				1	(1)
	Midterranean, Eastern					1	3	1		(1), (2)
	Oregon Shelf	1								(1)
	Oregon Slope			1						(1)
	Orinoco Delta	1	1							(1)
	Pacific, Eastern Equatorial		1			1				(1)
	Pacific, North		1	1		1	1			(1)
	Pacific, Southwest	1	3	1		3	2	2	5	(1)
	Pacific, West			1	4	1	4			(1)
	Peru Margin Shelf		2	2	4	11	5			(1)
	Peru Slope		1							(1)
	Peru Trench				1					(1)
	Pettaquamscutt River Basin				1					(9)
	Sapelo Island				1					(1)
	Shark Bay			1	3					(1)
	Southern California Shelf		1	2	10	5	4	1		(1)
	Spencer Gulf					4	2			(1)
	Wadden Sea				3					(1)
	Western Svalbard					2	1			(1)
Supplementary Data 1. Sulfur isotope fractionation in modern environments
1. Sim, M. S., Bosak, T. & Ono, S. Large sulfur isotope fractionation does not require disproportionation. Science 333, 74-77 (2011).
2. Gomes, M. L. & Hurtgen, M. T. Sulfur isotope fractionation in modern euxinic systems: implications for paleoenvironmental reconstructions of paired sulfate–sulfide isotope records. Geochim. Cosmochim. Acta. 157, 39-55 (2015).
3. Knossow, N. et al. Annual sulfur cycle in a warm monomictic lake with sub-millimolar sulfate concentrations. Geochem. Trans.16, 7 (2015).
4. Weber, H. S., Thamdrup, B. & Habicht, K. S. High sulfur isotope fractionation associated with anaerobic oxidation of methane in a low-sulfate, iron-rich environment. Front. Earth Sci. 4, 61 (2016).
5. Gilhooly, W. P., Reinhard, C. T. & Lyons, T. W. A comprehensive sulfur and oxygen isotope study of sulfur cycling in a shallow, hyper-euxinic meromictic lake. Geochim. Cosmochim. Acta 189, 1-23 (2016).
6. Pellerin, A. et al. Mass-dependent sulfur isotope fractionation during reoxidative sulfur cycling: A case study from Mangrove Lake, Bermuda. Geochim. Cosmochim. Acta 149, 152-164 (2015).
7. Gomes, M. L. & Johnston, D. T. Oxygen and sulfur isotopes in sulfate in modern euxinic systems with implications for evaluating the extent of euxinia in ancient oceans. Geochim. Cosmochim. Acta 205, 331-359 (2017).
8. Crémière, A. et al. Sulfur diagenesis under rapid accumulation of organic-rich sediments in a marine mangrove from Guadeloupe (French West Indies). Chem. Geol. 454, 67-79 (2017).
9. Leavitt, W. D., Halevy, I., Bradley, A. S. & Johnston, D. T. Influence of sulfate reduction rates on the Phanerozoic sulfur isotope record. Proc. Natl. Acad. Sci. 110, 11244-11249. 19 (2013).
