# Supplementary material for: Role of APS reductase in biogeochemical sulfur isotope fractionation
Source: Nat Commun. 2019 Jan 9;10:44. doi: 10.1038/s41467-018-07878-4 (PMC6327049; doi:10.1038/s41467-018-07878-4)
Supplement: Supplementary file 4 — Supplementary Data 2 [file 41467_2018_7878_MOESM4_ESM.xlsx]

## Sheet: Supplementary Data 2
Unit	Location	Age	δ34Ssulfate	δ34Ssulfide	Reference
Duitschland Fm, Transvaal Supergroup	South Africa	2316		5.3	(1)
Duitschland Fm, Transvaal Supergroup	South Africa	2316		5.5	(1)
Duitschland Fm, Transvaal Supergroup	South Africa	2316		5.3	(1)
Duitschland Fm, Transvaal Supergroup	South Africa	2316		4.2	(1)
Duitschland Fm, Transvaal Supergroup	South Africa	2316		2.6	(1)
Duitschland Fm, Transvaal Supergroup	South Africa	2316		-1.3	(1)
Duitschland Fm, Transvaal Supergroup	South Africa	2316		-6.6	(1)
Duitschland Fm, Transvaal Supergroup	South Africa	2316		3.8	(1)
Duitschland Fm, Transvaal Supergroup	South Africa	2316		2.8	(1)
Duitschland Fm, Transvaal Supergroup	South Africa	2316		8.8	(1)
Duitschland Fm, Transvaal Supergroup	South Africa	2316		8.6	(1)
Duitschland Fm, Transvaal Supergroup	South Africa	2316		-1.8	(1)
Duitschland Fm, Transvaal Supergroup	South Africa	2316		-0.5	(1)
Duitschland Fm, Transvaal Supergroup	South Africa	2316		17	(1)
Duitschland Fm, Transvaal Supergroup	South Africa	2316	9.4		(1)
Duitschland Fm, Transvaal Supergroup	South Africa	2316	7.9		(1)
Duitschland Fm, Transvaal Supergroup	South Africa	2316	5.9		(1)
Duitschland Fm, Transvaal Supergroup	South Africa	2316	24.4		(1)
Duitschland Fm, Transvaal Supergroup	South Africa	2316	28.1		(1)
Duitschland Fm, Transvaal Supergroup	South Africa	2316	28.1		(1)
Duitschland Fm, Transvaal Supergroup	South Africa	2316	29.1		(1)
Duitschland Fm, Transvaal Supergroup	South Africa	2316	27.7		(1)
Duitschland Fm, Transvaal Supergroup	South Africa	2316	42.5		(1)
Duitschland Fm, Transvaal Supergroup	South Africa	2316	25.1		(1)
Duitschland Fm, Transvaal Supergroup	South Africa	2316	23		(1)
Duitschland Fm, Transvaal Supergroup	South Africa	2316	22		(1)
Duitschland Fm, Transvaal Supergroup	South Africa	2316	18.5		(1)
Duitschland Fm, Transvaal Supergroup	South Africa	2316	16.2		(1)
Duitschland Fm, Transvaal Supergroup	South Africa	2316	16.4		(1)
Duitschland Fm, Transvaal Supergroup	South Africa	2316	20.6		(1)
Duitschland Fm, Transvaal Supergroup	South Africa	2316	25.1		(1)
Matinenda Formation	S. Ontario, Canada	2400	4.2		(2)
Mout McRae Shale	Western Australia	2500		-7	(3)
Mout McRae Shale	Western Australia	2500		-1.1	(3)
Mout McRae Shale	Western Australia	2500		5.7	(3)
Batatal Formation	Brazil	2500		2.895	(4)
Batatal Formation	Brazil	2500		0.335	(4)
Batatal Formation	Brazil	2500		-4.36	(4)
Batatal Formation	Brazil	2500		-1.595	(4)
Batatal Formation	Brazil	2500		-6.3	(4)
Batatal Formation	Brazil	2500		-1.63	(4)
Batatal Formation	Brazil	2500		-2.47	(4)
Batatal Formation	Brazil	2500		-1.075	(4)
Batatal Formation	Brazil	2500		-2.215	(4)
Batatal Formation	Brazil	2500		-3.03	(4)
Batatal Formation	Brazil	2500		-1.455	(4)
Batatal Formation	Brazil	2500		-2.61	(4)
Batatal Formation	Brazil	2500		-1.54	(4)
Batatal Formation	Brazil	2500		-3.89	(4)
Batatal Formation	Brazil	2500		-3.4	(4)
Batatal Formation	Brazil	2500		-2.77	(4)
Batatal Formation	Brazil	2500		-3.38	(4)
Batatal Formation	Brazil	2500		2.47	(4)
Batatal Formation	Brazil	2500		3.14	(4)
Batatal Formation	Brazil	2500		1.61	(4)
Batatal Formation	Brazil	2500		2.76	(4)
Batatal Formation	Brazil	2500		0.22	(4)
Batatal Formation	Brazil	2500		-4.895	(4)
Batatal Formation	Brazil	2500		0.6	(4)
Batatal Formation	Brazil	2500		-8.96	(4)
Batatal Formation	Brazil	2500		-0.525	(4)
Batatal Formation	Brazil	2500		-0.255	(4)
Batatal Formation	Brazil	2500		-2.46	(4)
Batatal Formation	Brazil	2500		-2.12	(4)
Batatal Formation	Brazil	2500		1.195	(4)
Batatal Formation	Brazil	2500		2.45	(4)
Batatal Formation	Brazil	2500		0.34	(4)
Batatal Formation	Brazil	2500		-0.61	(4)
Batatal Formation	Brazil	2500		0.82	(4)
Batatal Formation	Brazil	2500		-1.39	(4)
Batatal Formation	Brazil	2500		2.26	(4)
Batatal Formation	Brazil	2500		0.05	(4)
Batatal Formation	Brazil	2500		-1.63	(4)
Batatal Formation	Brazil	2500		2.495	(4)
Batatal Formation	Brazil	2500		2.66	(4)
Batatal Formation	Brazil	2500		0.08	(4)
Batatal Formation	Brazil	2500		2.085	(4)
Batatal Formation	Brazil	2500		0.6	(4)
Batatal Formation	Brazil	2500		-0.4	(4)
Batatal Formation	Brazil	2500		0.33	(4)
Batatal Formation	Brazil	2500		-2.55	(4)
Batatal Formation	Brazil	2500		-3.36	(4)
Batatal Formation	Brazil	2500		-13.47	(4)
Batatal Formation	Brazil	2500		-13.69	(4)
Batatal Formation	Brazil	2500		-7.29	(4)
Batatal Formation	Brazil	2500		-3.24	(4)
Batatal Formation	Brazil	2500		-8.25	(4)
Batatal Formation	Brazil	2500		-7.97	(4)
Batatal Formation	Brazil	2500		-1.61	(4)
Batatal Formation	Brazil	2500		-4.335	(4)
Batatal Formation	Brazil	2500		-5.99	(4)
Batatal Formation	Brazil	2500		-10.33	(4)
Batatal Formation	Brazil	2500		-16.79	(4)
Batatal Formation	Brazil	2500		-4.79	(4)
Batatal Formation	Brazil	2500		-13.87	(4)
Batatal Formation	Brazil	2500		-8.82	(4)
Batatal Formation	Brazil	2500		-29.525	(4)
Batatal Formation	Brazil	2500		-7.32	(4)
Batatal Formation	Brazil	2500		-3.195	(4)
Batatal Formation	Brazil	2500		-12.07	(4)
Batatal Formation	Brazil	2500		-12.31	(4)
Batatal Formation	Brazil	2500		-10.67	(4)
Batatal Formation	Brazil	2500		-13.98	(4)
Batatal Formation	Brazil	2500		-13.32	(4)
Batatal Formation	Brazil	2500		-9.33	(4)
Batatal Formation	Brazil	2500		-12.025	(4)
Batatal Formation	Brazil	2500		-7.13	(4)
Batatal Formation	Brazil	2500		-13.1	(4)
Batatal Formation	Brazil	2500		-10.42	(4)
Batatal Formation	Brazil	2500		-13.485	(4)
Batatal Formation	Brazil	2500		-12.45	(4)
Batatal Formation	Brazil	2500		-10.17	(4)
Batatal Formation	Brazil	2500		-9.52	(4)
Batatal Formation	Brazil	2500		-11.54	(4)
Batatal Formation	Brazil	2500		-6.96	(4)
Batatal Formation	Brazil	2500		-15.45	(4)
Batatal Formation	Brazil	2500		-9.03	(4)
Batatal Formation	Brazil	2500		-14.555	(4)
Batatal Formation	Brazil	2500		-6.25	(4)
Batatal Formation	Brazil	2500		-0.5	(4)
Batatal Formation	Brazil	2500		-3.865	(4)
Batatal Formation	Brazil	2500		-2.28	(4)
Batatal Formation	Brazil	2500		-0.525	(4)
Batatal Formation	Brazil	2500		-1.44	(4)
Batatal Formation	Brazil	2500		-6.52	(4)
Batatal Formation	Brazil	2500		-5.3	(4)
Batatal Formation	Brazil	2500		-12.11	(4)
Batatal Formation	Brazil	2500		-6.23	(4)
Batatal Formation	Brazil	2500		-7.06	(4)
Batatal Formation	Brazil	2500		-7.88	(4)
Batatal Formation	Brazil	2500		-7.02	(4)
Batatal Formation	Brazil	2500		-7.72	(4)
Batatal Formation	Brazil	2500		-4.46	(4)
Batatal Formation	Brazil	2500		-5.405	(4)
Batatal Formation	Brazil	2500		-6.8	(4)
Batatal Formation	Brazil	2500		-5.865	(4)
Batatal Formation	Brazil	2500		-4.025	(4)
Batatal Formation	Brazil	2500		-4.09	(4)
Batatal Formation	Brazil	2500		-3.76	(4)
Batatal Formation	Brazil	2500		-4.01	(4)
Batatal Formation	Brazil	2500		-5.79	(4)
Batatal Formation	Brazil	2500		-9.73	(4)
Batatal Formation	Brazil	2500		-7.22	(4)
Batatal Formation	Brazil	2500		-6.32	(4)
Batatal Formation	Brazil	2500		-4.26	(4)
Batatal Formation	Brazil	2500		-5.75	(4)
Batatal Formation	Brazil	2500		-6.74	(4)
Batatal Formation	Brazil	2500		-3.505	(4)
Batatal Formation	Brazil	2500		-5.14	(4)
Batatal Formation	Brazil	2500		-4.09	(4)
Batatal Formation	Brazil	2500		-4.35	(4)
Batatal Formation	Brazil	2500		-4.61	(4)
Batatal Formation	Brazil	2500		-3.195	(4)
Batatal Formation	Brazil	2500		-3.51	(4)
Batatal Formation	Brazil	2500		-2.49	(4)
Batatal Formation	Brazil	2500		-3.04	(4)
Batatal Formation	Brazil	2500		-11.51	(4)
Batatal Formation	Brazil	2500		-6.89	(4)
Batatal Formation	Brazil	2500		-6.83	(4)
Batatal Formation	Brazil	2500		-29.96	(4)
Batatal Formation	Brazil	2500		-13.46	(4)
Batatal Formation	Brazil	2500		-10.06	(4)
Batatal Formation	Brazil	2500		-2.23	(4)
Batatal Formation	Brazil	2500		-10.25	(4)
Batatal Formation	Brazil	2500		-6.64	(4)
Batatal Formation	Brazil	2500		-2.86	(4)
Batatal Formation	Brazil	2500		-5.52	(4)
Batatal Formation	Brazil	2500		-10.27	(4)
Batatal Formation	Brazil	2500		-10.98	(4)
Batatal Formation	Brazil	2500		-10.18	(4)
Batatal Formation	Brazil	2500		-1.05	(4)
Batatal Formation	Brazil	2500		0.1	(4)
Batatal Formation	Brazil	2500		-8.63	(4)
Batatal Formation	Brazil	2500		-9.79	(4)
Batatal Formation	Brazil	2500		-10.24	(4)
Batatal Formation	Brazil	2500		-2.77	(4)
Batatal Formation	Brazil	2500		-10.62	(4)
Batatal Formation	Brazil	2500		-10.24	(4)
Batatal Formation	Brazil	2500		-0.39	(4)
Batatal Formation	Brazil	2500		-0.91	(4)
Batatal Formation	Brazil	2500		-8.62	(4)
Batatal Formation	Brazil	2500		-10.3	(4)
Batatal Formation	Brazil	2500		-8.69	(4)
Batatal Formation	Brazil	2500		-8.65	(4)
Batatal Formation	Brazil	2500		-3.44	(4)
Batatal Formation	Brazil	2500		-9.33	(4)
Batatal Formation	Brazil	2500		-6.22	(4)
Batatal Formation	Brazil	2500		-5.74	(4)
Batatal Formation	Brazil	2500		-5.83	(4)
Batatal Formation	Brazil	2500		-15.11	(4)
Batatal Formation	Brazil	2500		-19.67	(4)
Batatal Formation	Brazil	2500		-36.14	(4)
Batatal Formation	Brazil	2500		-35.23	(4)
Batatal Formation	Brazil	2500		-36.82	(4)
Batatal Formation	Brazil	2500		-33.4	(4)
Batatal Formation	Brazil	2500		-21.32	(4)
Batatal Formation	Brazil	2500		-34.88	(4)
Batatal Formation	Brazil	2500		-8.1	(4)
Batatal Formation	Brazil	2500		-9.09	(4)
Batatal Formation	Brazil	2500		-4.75	(4)
Batatal Formation	Brazil	2500		1.1	(4)
Batatal Formation	Brazil	2500		-9.33	(4)
Batatal Formation	Brazil	2500		-18.16	(4)
Batatal Formation	Brazil	2500		-18.08	(4)
Batatal Formation	Brazil	2500		-17.52	(4)
Batatal Formation	Brazil	2500		-16.88	(4)
Batatal Formation	Brazil	2500		-19.32	(4)
Batatal Formation	Brazil	2500		-8.45	(4)
Batatal Formation	Brazil	2500		-7.27	(4)
Batatal Formation	Brazil	2500		-6.48	(4)
Batatal Formation	Brazil	2500		1.02	(4)
Batatal Formation	Brazil	2500		-7.2	(4)
Batatal Formation	Brazil	2500		-0.66	(4)
Batatal Formation	Brazil	2500		-6.33	(4)
Batatal Formation	Brazil	2500		-6.96	(4)
Batatal Formation	Brazil	2500		-5.06	(4)
Batatal Formation	Brazil	2500		-6.57	(4)
Batatal Formation	Brazil	2500		-5.57	(4)
Batatal Formation	Brazil	2500		-6.89	(4)
Batatal Formation	Brazil	2500		-9.93	(4)
Batatal Formation	Brazil	2500		1.58	(4)
Batatal Formation	Brazil	2500		-9.32	(4)
Batatal Formation	Brazil	2500		-11.27	(4)
Batatal Formation	Brazil	2500		-1.56	(4)
Batatal Formation	Brazil	2500		-10.26	(4)
Batatal Formation	Brazil	2500		-1.44	(4)
Batatal Formation	Brazil	2500		-3.71	(4)
Batatal Formation	Brazil	2500		-5.9	(4)
Batatal Formation	Brazil	2500		-38.37	(4)
Batatal Formation	Brazil	2500		-33.91	(4)
Batatal Formation	Brazil	2500		-12.05	(4)
Batatal Formation	Brazil	2500		-34.09	(4)
Batatal Formation	Brazil	2500		-31.29	(4)
Batatal Formation	Brazil	2500		-29.87	(4)
Batatal Formation	Brazil	2500		-26.47	(4)
Batatal Formation	Brazil	2500		-5.04	(4)
Gamohaan Fm, Transvaal Supergroup	South Africa	2500	13		(2)
Gamohaan Fm, Transvaal Supergroup	South Africa	2500	16.8		(2)
Malmani S. Gp	Central S. Africa	2500	28		(2)
Gamohaan Fm, Transvaal Supergroup	South Africa	2521	11.08		(5)
Gamohaan Fm, Transvaal Supergroup	South Africa	2521	10.42		(5)
Gamohaan Fm, Transvaal Supergroup	South Africa	2521	9.32		(5)
Gamohaan Fm, Transvaal Supergroup	South Africa	2521	9.74		(5)
Gamohaan Fm, Transvaal Supergroup	South Africa	2521	9.92		(5)
Gamohaan Fm, Transvaal Supergroup	South Africa	2521	12.73		(5)
Gamohaan Fm, Transvaal Supergroup	South Africa	2521	12.61		(5)
Gamohaan Fm, Transvaal Supergroup	South Africa	2521	16.71		(5)
Gamohaan Fm, Transvaal Supergroup	South Africa	2521	13.86		(5)
Gamohaan Fm, Transvaal Supergroup	South Africa	2521	10.18		(5)
Gamohaan Fm, Transvaal Supergroup	South Africa	2521	10.67		(5)
Gamohaan Fm, Transvaal Supergroup	South Africa	2521	5.78		(5)
Gamohaan Fm, Transvaal Supergroup	South Africa	2521	8.26		(5)
Hiriyur Formation, Dharwar Supergroup	Southern India	2550		2.45	(5)
Hiriyur Formation, Dharwar Supergroup	Southern India	2550		2.69	(5)
Hiriyur Formation, Dharwar Supergroup	Southern India	2550		2.87	(5)
Hiriyur Formation, Dharwar Supergroup	Southern India	2550		-1.02	(5)
Hiriyur Formation, Dharwar Supergroup	Southern India	2550		1.06	(5)
Hiriyur Formation, Dharwar Supergroup	Southern India	2550		-0.91	(5)
Hiriyur Formation, Dharwar Supergroup	Southern India	2550		0.38	(5)
Hiriyur Formation, Dharwar Supergroup	Southern India	2550		1.04	(5)
Hiriyur Formation, Dharwar Supergroup	Southern India	2550		-1.26	(5)
Hiriyur Formation, Dharwar Supergroup	Southern India	2550		-0.89	(5)
Hiriyur Formation, Dharwar Supergroup	Southern India	2550		-1.09	(5)
Hiriyur Formation, Dharwar Supergroup	Southern India	2550		-1.17	(5)
Hiriyur Formation, Dharwar Supergroup	Southern India	2550		-0.79	(5)
Wittenoom Fm	Western Australia	2577		-6	(5)
Wittenoom Fm	Western Australia	2596		-1.5	(5)
Reivilo Fm, Transvaal Supergroup	South Africa	2602	10.08		(5)
Reivilo Fm, Transvaal Supergroup	South Africa	2602	10.66		(5)
Reivilo Fm, Transvaal Supergroup	South Africa	2602	11.26		(5)
Reivilo Fm, Transvaal Supergroup	South Africa	2602	9.64		(5)
Reivilo Fm, Transvaal Supergroup	South Africa	2602	3.8		(5)
Reivilo Fm, Transvaal Supergroup	South Africa	2602	5.83		(5)
Reivilo Fm, Transvaal Supergroup	South Africa	2602	4.11		(5)
Reivilo Fm, Transvaal Supergroup	South Africa	2602	5.91		(5)
Reivilo Fm, Transvaal Supergroup	South Africa	2602	6.64		(5)
Reivilo Fm, Transvaal Supergroup	South Africa	2602	10.17		(5)
Reivilo Fm, Transvaal Supergroup	South Africa	2602	11.01		(5)
Reivilo Fm, Transvaal Supergroup	South Africa	2602	10.16		(5)
Reivilo Fm, Transvaal Supergroup	South Africa	2602	9.11		(5)
Reivilo Fm, Transvaal Supergroup	South Africa	2602	3.98		(5)
Reivilo Fm, Transvaal Supergroup	South Africa	2602	8.12		(5)
Reivilo Fm, Transvaal Supergroup	South Africa	2602	6.88		(5)
Reivilo Fm, Transvaal Supergroup	South Africa	2602	6.5		(5)
Reivilo Fm, Transvaal Supergroup	South Africa	2602	9.09		(5)
Reivilo Fm, Transvaal Supergroup	South Africa	2602	9.54		(5)
Reivilo Fm, Transvaal Supergroup	South Africa	2602	7.5		(5)
Reivilo Fm, Transvaal Supergroup	South Africa	2602	2.5		(5)
Reivilo Fm, Transvaal Supergroup	South Africa	2602	14.04		(5)
Reivilo Fm, Transvaal Supergroup	South Africa	2602	9.13		(5)
Reivilo Fm, Transvaal Supergroup	South Africa	2602	9.95		(5)
Reivilo Fm, Transvaal Supergroup	South Africa	2602	11.71		(5)
Reivilo Fm, Transvaal Supergroup	South Africa	2602	4.27		(5)
Reivilo Fm, Transvaal Supergroup	South Africa	2602	3.6		(5)
Reivilo Fm, Transvaal Supergroup	South Africa	2602	2.72		(5)
Manjeri Fm	Zimbabwe	2620	3.4		(2)
Jeeinah Fm	Western Australia	2632		3.7	(3)
Carawine Dolomite	Western Australia	2633		9.3	(3)
Jeerinah Fm	Western Australia	2639		6.3	(3)
Ventersdorp S. Gp	Central S. Africa	2640	26.4		(2)
Bulawayan Gp	Zimbabwe	2640	4.6		(2)
Jeerinah Fm	W. Australia	2650	1.8		(2)
Ingaldhal Formation, Dharwar Supergroup	Southern India	2670		2	(6)
Ingaldhal Formation, Dharwar Supergroup	Southern India	2670		1.44	(6)
Ingaldhal Formation, Dharwar Supergroup	Southern India	2670		3.27	(6)
Ingaldhal Formation, Dharwar Supergroup	Southern India	2670		1.58	(6)
Ingaldhal Formation, Dharwar Supergroup	Southern India	2670		1.84	(6)
Ingaldhal Formation, Dharwar Supergroup	Southern India	2670		-0.37	(6)
Ingaldhal Formation, Dharwar Supergroup	Southern India	2670		3.97	(6)
Ingaldhal Formation, Dharwar Supergroup	Southern India	2670		-10.93	(6)
Ingaldhal Formation, Dharwar Supergroup	Southern India	2670		-10.87	(6)
Ingaldhal Formation, Dharwar Supergroup	Southern India	2670		-10.9	(6)
Ingaldhal Formation, Dharwar Supergroup	Southern India	2670		-5.77	(6)
Ingaldhal Formation, Dharwar Supergroup	Southern India	2670		-4.88	(6)
Ingaldhal Formation, Dharwar Supergroup	Southern India	2670		-5.3	(6)
Ingaldhal Formation, Dharwar Supergroup	Southern India	2670		-9.42	(6)
Tumbiana Fm	Western Australia	2721		0.3	(3)
Tumbiana Fm	Western Australia	2725		-2.4	(3)
Meentheena Carbonate memb.	W. Australia	2750	8.6		(2)
Meentheena Carbonate memb.	W. Australia	2750	2.5		(2)
Vanivilas Formation, Dharwar Supergroup	Southern India	2800		2.94	(6)
Vanivilas Formation, Dharwar Supergroup	Southern India	2800		0.16	(6)
Vanivilas Formation, Dharwar Supergroup	Southern India	2800		-2.44	(6)
Vanivilas Formation, Dharwar Supergroup	Southern India	2800		0.44	(6)
Vanivilas Formation, Dharwar Supergroup	Southern India	2800		-1.5	(6)
Vanivilas Formation, Dharwar Supergroup	Southern India	2800		-2.95	(6)
Vanivilas Formation, Dharwar Supergroup	Southern India	2800		0.54	(6)
Bababudan Group, Dharwar Supergroup	Southern India	2900		13.51	(6)
Bababudan Group, Dharwar Supergroup	Southern India	2900		3.88	(6)
Bababudan Group, Dharwar Supergroup	Southern India	2900		-2.43	(6)
Bababudan Group, Dharwar Supergroup	Southern India	2900		-1.35	(6)
Bababudan Group, Dharwar Supergroup	Southern India	2900		19.44	(6)
Bababudan Group, Dharwar Supergroup	Southern India	2900		15.13	(6)
Bababudan Group, Dharwar Supergroup	Southern India	2900		3.69	(6)
Bababudan Group, Dharwar Supergroup	Southern India	2900		2.69	(6)
Bababudan Group, Dharwar Supergroup	Southern India	2900		-1.19	(6)
Bababudan Group, Dharwar Supergroup	Southern India	2900		3.74	(6)
Bababudan Group, Dharwar Supergroup	Southern India	2900		-0.24	(6)
Bababudan Group, Dharwar Supergroup	Southern India	2900		-1.31	(6)
Bababudan Group, Dharwar Supergroup	Southern India	2900		-0.31	(6)
Bababudan Group, Dharwar Supergroup	Southern India	2900		4.12	(6)
Bababudan Group, Dharwar Supergroup	Southern India	2900		4.37	(6)
Insuzi Gp	E. South Africa	3000	8		(2)
Sargur Group, Dharwar Craton	India	3200		-1.05	(6)
Sargur Group, Dharwar Craton	India	3200		-1.83	(6)
Sargur Group, Dharwar Craton	India	3200		-3.39	(6)
Sargur Group, Dharwar Craton	India	3200		-1.93	(6)
Sargur Group, Dharwar Craton	India	3200		-0.12	(6)
Sargur Group, Dharwar Craton	India	3200		-0.3	(6)
Sargur Group, Dharwar Craton	India	3200		-2.79	(6)
Sargur Group, Dharwar Craton	India	3200		-1.76	(6)
Sargur Group	Dharwar Craton, India	3200		-6.91	(7)
Sargur Group	Dharwar Craton, India	3200		-6	(7)
Sargur Group	Dharwar Craton, India	3200		-10.47	(7)
Sargur Group	Dharwar Craton, India	3200		-5.47	(7)
Sargur Group	Dharwar Craton, India	3200		-12.21	(7)
Sargur Group	Dharwar Craton, India	3200		-9.65	(7)
Sargur Group	Dharwar Craton, India	3200		-6.34	(7)
Sargur Group	Dharwar Craton, India	3200		-7.71	(7)
Sargur Group	Dharwar Craton, India	3200		-6.99	(7)
Sargur Group	Dharwar Craton, India	3200		-6.71	(7)
Sargur Group	Dharwar Craton, India	3200		-4.9	(7)
Sargur Group	Dharwar Craton, India	3200		-1.96	(7)
Sargur Group	Dharwar Craton, India	3200		-4.44	(7)
Sargur Group	Dharwar Craton, India	3200		-3.47	(7)
Sargur Group	Dharwar Craton, India	3200		-4.78	(7)
Sargur Group	Dharwar Craton, India	3200		-2.77	(7)
Sargur Group	Dharwar Craton, India	3200		-5.66	(7)
Sargur Group	Dharwar Craton, India	3200		-2.88	(7)
Sargur Group	Dharwar Craton, India	3200		-3.14	(7)
Sargur Group	Dharwar Craton, India	3200		-5.49	(7)
Sargur Group	Dharwar Craton, India	3200		-3.63	(7)
Sargur Group	Dharwar Craton, India	3200		-4.39	(7)
Sargur Group	Dharwar Craton, India	3200		-5.32	(7)
Sargur Group	Dharwar Craton, India	3200		-4.14	(7)
Sargur Group	Dharwar Craton, India	3200		-5.19	(7)
Sargur Group	Dharwar Craton, India	3200		-4.25	(7)
Sargur Group	Dharwar Craton, India	3200		-1.32	(7)
Sargur Group	Dharwar Craton, India	3200		-7.92	(7)
Sargur Group	Dharwar Craton, India	3200		-5.87	(7)
Sargur Group	Dharwar Craton, India	3200		-9.48	(7)
Sargur Group	Dharwar Craton, India	3200		-6.07	(7)
Sargur Group	Dharwar Craton, India	3200		-4.65	(7)
Sargur Group	Dharwar Craton, India	3200		-7.73	(7)
Sargur Group	Dharwar Craton, India	3200		-8.61	(7)
Sargur Group	Dharwar Craton, India	3200		-7.5	(7)
Sargur Group	Dharwar Craton, India	3200		-3.2	(7)
Sargur Group	Dharwar Craton, India	3200		-3.2	(7)
Sargur Group	Dharwar Craton, India	3200		-3.04	(7)
Sargur Group	Dharwar Craton, India	3200		-2.17	(7)
Sargur Group	Dharwar Craton, India	3200		-4.39	(7)
Sargur Group	Dharwar Craton, India	3200		-2.67	(7)
Sargur Group	Dharwar Craton, India	3200		-4.62	(7)
Sargur Group	Dharwar Craton, India	3200		-3.7	(7)
Sargur Group	Dharwar Craton, India	3200		-5.77	(7)
Sargur Group	Dharwar Craton, India	3200		-5.93	(7)
Sargur Group	Dharwar Craton, India	3200		-8.86	(7)
Sargur Group	Dharwar Craton, India	3200		-5.87	(7)
Sargur Group	Dharwar Craton, India	3200		-6.35	(7)
Sargur Group	Dharwar Craton, India	3200		-4.96	(7)
Sargur Group	Dharwar Craton, India	3200		2.51	(7)
Sargur Group	Dharwar Craton, India	3200		4.47	(7)
Sargur Group	Dharwar Craton, India	3200		1.83	(7)
Sargur Group	Dharwar Craton, India	3200		2.61	(7)
Sargur Group	Dharwar Craton, India	3200		4.76	(7)
Sargur Group	Dharwar Craton, India	3200		-2.03	(7)
Sargur Group	Dharwar Craton, India	3200		-1.82	(7)
Sargur Group	Dharwar Craton, India	3200		-3.95	(7)
Sargur Group	Dharwar Craton, India	3200		2.13	(7)
Sargur Group	Dharwar Craton, India	3200		1.98	(7)
Sargur Group	Dharwar Craton, India	3200		1	(7)
Sargur Group	Dharwar Craton, India	3200		2.02	(7)
Sargur Group	Dharwar Craton, India	3200		-6.96	(7)
Sargur Group	Dharwar Craton, India	3200		-6.23	(7)
Sargur Group	Dharwar Craton, India	3200		-5	(7)
Sargur Group	Dharwar Craton, India	3200		-4.61	(7)
Sargur Group	Dharwar Craton, India	3200		-4.64	(7)
Sargur Group	Dharwar Craton, India	3200		-5.09	(7)
Sargur Group	Dharwar Craton, India	3200		-4.15	(7)
Sargur Group	Dharwar Craton, India	3200		-3.53	(7)
Sargur Group	Dharwar Craton, India	3200		-2.43	(7)
Sargur Group	Dharwar Craton, India	3200		-3.16	(7)
Sargur Group	Dharwar Craton, India	3200		-2.54	(7)
Sargur Group	Dharwar Craton, India	3200		-2.47	(7)
Sargur Group	Dharwar Craton, India	3200		-3.09	(7)
Sargur Group	Dharwar Craton, India	3200		-3.65	(7)
Sargur Group	Dharwar Craton, India	3200		-1.24	(7)
Sargur Group	Dharwar Craton, India	3200		-2	(7)
Sargur Group	Dharwar Craton, India	3200		-2.21	(7)
Sargur Group	Dharwar Craton, India	3200		-1.63	(7)
Sargur Group	Dharwar Craton, India	3200		-3.22	(7)
Sargur Group	Dharwar Craton, India	3200		-3.24	(7)
Sargur Group	Dharwar Craton, India	3200		-2.3	(7)
Sargur Group	Dharwar Craton, India	3200		-1.54	(7)
Sargur Group	Dharwar Craton, India	3200		-1.24	(7)
Sargur Group	Dharwar Craton, India	3200		-1.65	(7)
Sargur Group	Dharwar Craton, India	3200		-1.01	(7)
Sargur Group	Dharwar Craton, India	3200		-2.2	(7)
Sargur Group	Dharwar Craton, India	3200		0.24	(7)
Sargur Group	Dharwar Craton, India	3200		0.63	(7)
Sargur Group	Dharwar Craton, India	3200		0.6	(7)
Sargur Group	Dharwar Craton, India	3200		-0.06	(7)
Sargur Group	Dharwar Craton, India	3200		-0.77	(7)
Sargur Group	Dharwar Craton, India	3200		-0.6	(7)
Sargur Group	Dharwar Craton, India	3200		-0.88	(7)
Sargur Group	Dharwar Craton, India	3200		-1.12	(7)
Sargur Group	Dharwar Craton, India	3200		-0.85	(7)
Sargur Group	Dharwar Craton, India	3200		-0.28	(7)
Sargur Group	Dharwar Craton, India	3200		-1.22	(7)
Sargur Group	Dharwar Craton, India	3200		0.19	(7)
Sargur Group	Dharwar Craton, India	3200		-0.42	(7)
Sargur Group	Dharwar Craton, India	3200		-0.42	(7)
Sargur Group	Dharwar Craton, India	3200		-0.17	(7)
Sargur Group	Dharwar Craton, India	3200		-0.33	(7)
Sargur Group	Dharwar Craton, India	3200		-0.9	(7)
Sargur Group	Dharwar Craton, India	3200		-1.1	(7)
Sargur Group	Dharwar Craton, India	3200		-1.22	(7)
Sargur Group	Dharwar Craton, India	3200		-0.1	(7)
Sargur Group	Dharwar Craton, India	3200		-1.45	(7)
Sargur Group	Dharwar Craton, India	3200		-1.04	(7)
Sargur Group	Dharwar Craton, India	3200		-1.31	(7)
Sargur Group	Dharwar Craton, India	3200		-1.64	(7)
Sargur Group	Dharwar Craton, India	3200		-1.16	(7)
Sargur Group	Dharwar Craton, India	3200		-4.12	(7)
Sargur Group	Dharwar Craton, India	3200		-2.4	(7)
Sargur Group	Dharwar Craton, India	3200		-2.65	(7)
Sargur Group	Dharwar Craton, India	3200		-1.23	(7)
Sargur Group	Dharwar Craton, India	3200		-2.26	(7)
Sargur Group	Dharwar Craton, India	3200		0.1	(7)
Sargur Group	Dharwar Craton, India	3200		-2.7	(7)
Sargur Group	Dharwar Craton, India	3200	6.53		(7)
Sargur Group	Dharwar Craton, India	3200	6.33		(7)
Sargur Group	Dharwar Craton, India	3200	6.37		(7)
Sargur Group	Dharwar Craton, India	3200	6.2		(7)
Sargur Group	Dharwar Craton, India	3200	6.61		(7)
Sargur Group	Dharwar Craton, India	3200	5.93		(7)
Sargur Group	Dharwar Craton, India	3200	4.51		(7)
Sargur Group	Dharwar Craton, India	3200	4.51		(7)
Sargur Group	Dharwar Craton, India	3200	4.76		(7)
Sargur Group	Dharwar Craton, India	3200	5.18		(7)
Sargur Group	Dharwar Craton, India	3200		-7.07	(7)
Sargur Group	Dharwar Craton, India	3200		-6.62	(7)
Sargur Group	Dharwar Craton, India	3200		-6.7	(7)
Sargur Group	Dharwar Craton, India	3200		-6.7	(7)
Sargur Group	Dharwar Craton, India	3200		-6.67	(7)
Sargur Group	Dharwar Craton, India	3200		-7.12	(7)
Sargur Group	Dharwar Craton, India	3200		-6.98	(7)
Sargur Group	Dharwar Craton, India	3200		3.86	(7)
Sargur Group	Dharwar Craton, India	3200		-0.85	(7)
Sargur Group	Dharwar Craton, India	3200		-1.29	(7)
Sargur Group	Dharwar Craton, India	3200		-2.96	(7)
Sargur Group	Dharwar Craton, India	3200		-2.89	(7)
Sargur Group	Dharwar Craton, India	3200	3.58		(7)
Sargur Group	Dharwar Craton, India	3200	3.19		(7)
Sargur Group	Dharwar Craton, India	3200	3.91		(7)
Sargur Group	Dharwar Craton, India	3200	5.14		(7)
Sargur Group	Dharwar Craton, India	3200	5.23		(7)
Sargur Group	Dharwar Craton, India	3200	5.99		(7)
Sargur Group	Dharwar Craton, India	3200	6.07		(7)
Sargur Group	Dharwar Craton, India	3200	3.69		(7)
Sargur Group	Dharwar Craton, India	3200	4.32		(7)
Sargur Group	Dharwar Craton, India	3200	3.86		(7)
Fig Tree barites	South Africa	3200	5.6		(8)
Fig Tree barites	South Africa	3200	4.4		(8)
Fig Tree barites	South Africa	3200	4.2		(8)
Fig Tree barites	South Africa	3200	4.1		(8)
Fig Tree barites	South Africa	3200	4.3		(8)
Fig Tree barites	South Africa	3200	3.7		(8)
Fig Tree barites	South Africa	3200	4.5		(8)
Fig Tree barites	South Africa	3200	4.3		(8)
Fig Tree barites	South Africa	3200	4.8		(8)
Fig Tree barites	South Africa	3200	5.4		(8)
Fig Tree barites	South Africa	3200	4.9		(8)
Fig Tree barites	South Africa	3200	6.1		(8)
Fig Tree barites	South Africa	3200	6		(8)
Fig Tree barites	South Africa	3200	5.2		(8)
Fig Tree barites	South Africa	3200	4.6		(8)
Fig Tree barites	South Africa	3200	4.3		(8)
Fig Tree barites	South Africa	3200	4.4		(8)
Fig Tree barites	South Africa	3200	6.2		(8)
Fig Tree barites	South Africa	3200	4.7		(8)
Mapepe Formation	South Africa	3200		-2.27	(9)
Mapepe Formation	South Africa	3200		-1.25	(9)
Mapepe Formation	South Africa	3200		-4.59	(9)
Mapepe Formation	South Africa	3200		-4.44	(9)
Mapepe Formation	South Africa	3200		-2.47	(9)
Mapepe Formation	South Africa	3200		1.44	(9)
Mapepe Formation	South Africa	3200	3.92	-6.82	(9)
Mapepe Formation	South Africa	3200		-5.59	(9)
Mapepe Formation	South Africa	3200		-3.47	(9)
Mapepe Formation	South Africa	3200		-6.16	(9)
Mapepe Formation	South Africa	3200	3.62	-10.84	(9)
Mapepe Formation	South Africa	3200	3.95	-9.08	(9)
Mapepe Formation	South Africa	3200		-2.03	(9)
Mapepe Formation	South Africa	3200		-4.22	(9)
Mapepe Formation	South Africa	3200	3.01	-5.27	(9)
Mapepe Formation	South Africa	3200	4.69	-4.61	(9)
Mendon Formation	South Africa	3200		0.08	(9)
Mendon Formation	South Africa	3200		1.18	(9)
Mendon Formation	South Africa	3200		2.75	(9)
Mendon Formation	South Africa	3200		0.52	(9)
Mendon Formation	South Africa	3200		2.55	(9)
Mendon Formation	South Africa	3200		0.34	(9)
Mendon Formation	South Africa	3200		3.27	(9)
Mendon Formation	South Africa	3200		0.28	(9)
Mapepe and Mendon Formations	South Africa	3200		-1.08708	(10)
Mapepe and Mendon Formations	South Africa	3200		-0.804378	(10)
Mapepe and Mendon Formations	South Africa	3200		0.22035	(10)
Mapepe and Mendon Formations	South Africa	3200		0.159383	(10)
Mapepe and Mendon Formations	South Africa	3200		-0.845712	(10)
Mapepe and Mendon Formations	South Africa	3200		0.971877	(10)
Mapepe and Mendon Formations	South Africa	3200		0.351456	(10)
Mapepe and Mendon Formations	South Africa	3200		1.1909	(10)
Mapepe and Mendon Formations	South Africa	3200		0.19224	(10)
Mapepe and Mendon Formations	South Africa	3200		-0.319273	(10)
Mapepe and Mendon Formations	South Africa	3200		-0.215707	(10)
Mapepe and Mendon Formations	South Africa	3200		0.836295	(10)
Mapepe and Mendon Formations	South Africa	3200		-0.341999	(10)
Mapepe and Mendon Formations	South Africa	3200		1.57717	(10)
Mapepe and Mendon Formations	South Africa	3200		2.47657	(10)
Mapepe and Mendon Formations	South Africa	3200		1.38994	(10)
Mapepe and Mendon Formations	South Africa	3200		2.88641	(10)
Mapepe and Mendon Formations	South Africa	3200		1.77414	(10)
Mapepe and Mendon Formations	South Africa	3200		1.55947	(10)
Mapepe and Mendon Formations	South Africa	3200		0.651469	(10)
Mapepe and Mendon Formations	South Africa	3200		0.266323	(10)
Mapepe and Mendon Formations	South Africa	3200		0.826118	(10)
Mapepe and Mendon Formations	South Africa	3200		1.49437	(10)
Mapepe and Mendon Formations	South Africa	3200		2.84995	(10)
Mapepe and Mendon Formations	South Africa	3200		1.58674	(10)
Mapepe and Mendon Formations	South Africa	3200		3.32534	(10)
Mapepe and Mendon Formations	South Africa	3200		2.21195	(10)
Mapepe and Mendon Formations	South Africa	3200		1.96531	(10)
Mapepe and Mendon Formations	South Africa	3200		1.87774	(10)
Mapepe and Mendon Formations	South Africa	3200		2.37563	(10)
Mapepe and Mendon Formations	South Africa	3200		2.50451	(10)
Mapepe and Mendon Formations	South Africa	3200		0.33587	(10)
Mapepe and Mendon Formations	South Africa	3200		1.03638	(10)
Mapepe and Mendon Formations	South Africa	3200		0.40176	(10)
Mapepe and Mendon Formations	South Africa	3200		-0.0268288	(10)
Mapepe and Mendon Formations	South Africa	3200		0.574467	(10)
Mapepe and Mendon Formations	South Africa	3200		1.25361	(10)
Mapepe and Mendon Formations	South Africa	3200		0.498521	(10)
Mapepe and Mendon Formations	South Africa	3200		0.579904	(10)
Mapepe and Mendon Formations	South Africa	3200		0.600359	(10)
Mapepe and Mendon Formations	South Africa	3200		0.175445	(10)
Mapepe and Mendon Formations	South Africa	3200		-0.0144763	(10)
Mapepe and Mendon Formations	South Africa	3200		0.038729	(10)
Mapepe and Mendon Formations	South Africa	3200		1.80354	(10)
Mapepe and Mendon Formations	South Africa	3200		0.317769	(10)
Mapepe and Mendon Formations	South Africa	3200		-0.179677	(10)
Mapepe and Mendon Formations	South Africa	3200		1.35466	(10)
Mapepe and Mendon Formations	South Africa	3200		0.39794	(10)
Mapepe and Mendon Formations	South Africa	3200		0.579939	(10)
Mapepe and Mendon Formations	South Africa	3200		0.365721	(10)
Mapepe and Mendon Formations	South Africa	3200		1.61333	(10)
Mapepe and Mendon Formations	South Africa	3200		1.55123	(10)
Mapepe and Mendon Formations	South Africa	3200		1.18839	(10)
Mapepe and Mendon Formations	South Africa	3200		1.2978	(10)
Mapepe and Mendon Formations	South Africa	3200		1.16791	(10)
Mapepe and Mendon Formations	South Africa	3200		1.21518	(10)
Mapepe and Mendon Formations	South Africa	3200		1.13613	(10)
Mapepe and Mendon Formations	South Africa	3200		1.10873	(10)
Mapepe and Mendon Formations	South Africa	3200		0.681495	(10)
Mapepe and Mendon Formations	South Africa	3200		-0.132189	(10)
Mapepe and Mendon Formations	South Africa	3200		1.17755	(10)
Mapepe Formation	South Africa	3200	3.56		(11)
Mapepe Formation	South Africa	3200	3.5		(11)
Mapepe Formation	South Africa	3200	3.55		(11)
Mapepe Formation	South Africa	3200	3.57		(11)
Mapepe Formation	South Africa	3200	3.75		(11)
Mapepe Formation	South Africa	3200	3.4		(11)
Mapepe Formation	South Africa	3200	3.4		(11)
Mapepe Formation	South Africa	3200	3.81		(11)
Mapepe Formation	South Africa	3200	5.84		(11)
Mapepe Formation	South Africa	3200	5.96		(11)
Mapepe Formation	South Africa	3200	5.11		(11)
Mapepe Formation	South Africa	3200	3.09		(11)
Mapepe Formation	South Africa	3200	3.58		(11)
Mapepe Formation	South Africa	3200	3.38		(11)
Mapepe Formation	South Africa	3200	3.73		(11)
Mapepe Formation	South Africa	3200	3.94		(11)
Mapepe Formation	South Africa	3200	4.06		(11)
Mapepe Formation	South Africa	3200	3.88		(11)
Mapepe Formation	South Africa	3200	2.89		(11)
Mapepe Formation	South Africa	3200	3.26		(11)
Mapepe Formation	South Africa	3200	3.9		(11)
Mapepe Formation	South Africa	3200	3.74		(11)
Mapepe Formation	South Africa	3200	3.64		(11)
Mapepe Formation	South Africa	3200	3.96		(11)
Mapepe Formation	South Africa	3200	3.92		(11)
Mapepe Formation	South Africa	3200	3.43		(11)
Mapepe Formation	South Africa	3200	3.61		(11)
Mapepe Formation	South Africa	3200	3.35		(11)
Mapepe Formation	South Africa	3200	3.45		(11)
Mapepe Formation	South Africa	3200	3.48		(11)
Mapepe Formation	South Africa	3200	3.45		(11)
Mapepe Formation	South Africa	3200	3.67		(11)
Mapepe Formation	South Africa	3200	3.37		(11)
Mapepe Formation	South Africa	3200	3.37		(11)
Mapepe Formation	South Africa	3200	3.37		(11)
Mapepe Formation	South Africa	3200	5.77		(11)
Mapepe Formation	South Africa	3200	6.88		(11)
Mapepe Formation	South Africa	3200	7.67		(11)
Mapepe Formation	South Africa	3200	3.87		(11)
Mapepe Formation	South Africa	3200	3.56		(11)
Mapepe Formation	South Africa	3200	3.56		(11)
Mapepe Formation	South Africa	3200		1.26	(11)
Mapepe Formation	South Africa	3200		1.26	(11)
Mapepe Formation	South Africa	3200		0.2	(11)
Mapepe Formation	South Africa	3200		0.17	(11)
Mapepe Formation	South Africa	3200		0	(11)
Mapepe Formation	South Africa	3200		0.37	(11)
Mapepe Formation	South Africa	3200		1.05	(11)
Mapepe Formation	South Africa	3200		0.64	(11)
Mapepe Formation	South Africa	3200		0.8	(11)
Mapepe Formation	South Africa	3200		1.27	(11)
Mapepe Formation	South Africa	3200		1.11	(11)
Mapepe Formation	South Africa	3250	3.79		(12)
Mapepe Formation	South Africa	3250	3.94		(12)
Mapepe Formation	South Africa	3250	3.81		(12)
Mapepe Formation	South Africa	3250	3.94		(12)
Mapepe Formation	South Africa	3250	2.94		(12)
Mapepe Formation	South Africa	3250	4.3		(12)
Mapepe Formation	South Africa	3250	3.83		(12)
Mapepe Formation	South Africa	3250	3.55		(12)
Mapepe Formation	South Africa	3250	3.77		(12)
Mapepe Formation	South Africa	3250	3.79		(12)
Mapepe Formation	South Africa	3250	4.09		(12)
Mapepe Formation	South Africa	3250	4.44		(12)
Mapepe Formation	South Africa	3250	4.73		(12)
Mapepe Formation	South Africa	3250	4.39		(12)
Mapepe Formation	South Africa	3250	4.2		(12)
Mapepe Formation	South Africa	3250	7.14		(12)
Mapepe Formation	South Africa	3250	10.33		(12)
Mapepe Formation	South Africa	3250	4.08		(12)
Mapepe Formation	South Africa	3250	6.37		(12)
Mapepe Formation	South Africa	3250	6.02		(12)
Mapepe Formation	South Africa	3250	5.92		(12)
Mapepe Formation	South Africa	3250	6.53		(12)
Mapepe Formation	South Africa	3250	7.43		(12)
Mapepe Formation	South Africa	3250	4.89		(12)
Mapepe Formation	South Africa	3250	7.09		(12)
Mapepe Formation	South Africa	3250	4.04		(12)
Mapepe Formation	South Africa	3250	8.08		(12)
Mapepe Formation	South Africa	3250	8.39		(12)
Mapepe Formation	South Africa	3250	5		(12)
Mapepe Formation	South Africa	3250	5.76		(12)
Mapepe Formation	South Africa	3250	4.97		(12)
Mapepe Formation	South Africa	3250	4.67		(12)
Mapepe Formation	South Africa	3250	6.43		(12)
Mapepe Formation	South Africa	3250	5.7		(12)
Mapepe Formation	South Africa	3250	5.87		(12)
Mapepe Formation	South Africa	3250	6.02		(12)
Mapepe Formation	South Africa	3250	6.26		(12)
Mapepe Formation	South Africa	3250	6.83		(12)
Mapepe Formation	South Africa	3250	9.31		(12)
Mapepe Formation	South Africa	3250	11		(12)
Mapepe Formation	South Africa	3250	10.91		(12)
Mapepe Formation	South Africa	3250	10.55		(12)
Mapepe Formation	South Africa	3250	3.98		(12)
Mapepe Formation	South Africa	3250	3.66		(12)
Mapepe Formation	South Africa	3250	3.71		(12)
Mapepe Formation	South Africa	3250	4.09		(12)
Mapepe Formation	South Africa	3250	3.41		(12)
Mapepe Formation	South Africa	3250	3.92		(12)
Mapepe Formation	South Africa	3250	3.61		(12)
Mapepe Formation	South Africa	3250	3.3		(12)
Mapepe Formation	South Africa	3250	5.31		(12)
Mapepe Formation	South Africa	3250	4.9		(12)
Mapepe Formation	South Africa	3250	9.69		(12)
Mapepe Formation	South Africa	3250	5.44		(12)
Mapepe Formation	South Africa	3250	4.94		(12)
Mapepe Formation	South Africa	3250	3.99		(12)
Mapepe Formation	South Africa	3250	8.77		(12)
Mapepe Formation	South Africa	3250	9.75		(12)
Mapepe Formation	South Africa	3250	4.69		(12)
Mapepe Formation	South Africa	3250	5.34		(12)
Mapepe Formation	South Africa	3250	9.04		(12)
Mapepe Formation	South Africa	3250	8.99		(12)
Mapepe Formation	South Africa	3250	8.99		(12)
Mapepe Formation	South Africa	3250	9.41		(12)
Mapepe Formation	South Africa	3250	9.23		(12)
Mapepe Formation	South Africa	3250	8.69		(12)
Mapepe Formation	South Africa	3250	10.23		(12)
Barite Valley barite	South Africa	3250	3.46		(13)
Barite Valley barite	South Africa	3250	3.25		(13)
Barite Valley barite	South Africa	3250	4.57		(13)
Barite Valley barite	South Africa	3250	4.1		(13)
Barite Valley barite	South Africa	3250	3.25		(13)
Barite Valley barite	South Africa	3250	4.3		(13)
Barite Valley barite	South Africa	3250	6.4		(13)
Barite Valley barite	South Africa	3250	3.23		(13)
Barite Valley barite	South Africa	3250	3.98		(13)
Barite Valley barite	South Africa	3250	3.9		(13)
Barite Valley barite	South Africa	3250	3.66		(13)
Stentor barite	South Africa	3260	4.15		(13)
Stentor barite	South Africa	3260	2.9		(13)
Stentor barite	South Africa	3260	4.6		(13)
Stentor barite	South Africa	3260	4.67		(13)
Stentor barite	South Africa	3260	5.66		(13)
Vergelegen barite	South Africa	3410	4.51		(13)
Vergelegen barite	South Africa	3410	4.94		(13)
Vergelegen barite	South Africa	3410	3.99		(13)
Vergelegen barite	South Africa	3410	2.91		(13)
Vergelegen barite	South Africa	3410	4.59		(13)
Vergelegen barite	South Africa	3410	3.44		(13)
Vergelegen barite	South Africa	3410	4.49		(13)
Vergelegen barite	South Africa	3410	4.43		(13)
Dresser Formation	Western Australia	3500	7.9		(12)
Dresser Formation	Western Australia	3500	7.91		(12)
Dresser Formation	Western Australia	3500	7.77		(12)
Dresser Formation	Western Australia	3500	7.83		(12)
Dresser Formation	Western Australia	3500	7.67		(12)
Dresser Formation	Western Australia	3500	4.71		(12)
Dresser Formation	Western Australia	3500	4.79		(12)
Dresser Formation	Western Australia	3500	4.84		(12)
Dresser Formation	Western Australia	3500	4.98		(12)
Dresser Formation	Western Australia	3500	5.04		(12)
Dresser Formation	Western Australia	3500	4.95		(12)
Dresser Formation	Western Australia	3500	5.1		(12)
Dresser Formation	Western Australia	3500	4.81		(12)
Dresser Formation	Western Australia	3500	4.87		(12)
Dresser Formation	Western Australia	3500	4.34		(12)
Dresser Formation	Western Australia	3500	4.62		(12)
Dresser Formation	Western Australia	3500	4.48		(12)
Dresser Formation	Western Australia	3500	4.76		(12)
Dresser Formation	Western Australia	3500	4.71		(12)
Dresser Formation	Western Australia	3500	4.4		(12)
Dresser Formation	Western Australia	3500	4.35		(12)
Dresser Formation	Western Australia	3500	4.53		(12)
Dresser Formation	Western Australia	3500	4.31		(12)
Dresser Formation	Western Australia	3500	4.03		(12)
Dresser Formation	Western Australia	3500	4.09		(12)
Dresser Formation	Western Australia	3500	5.32		(12)
Dresser Formation	Western Australia	3500	3.18		(12)
Dresser Formation	Western Australia	3500	2.68		(12)
Dresser Formation	Western Australia	3500	3.31		(12)
Dresser Formation	Western Australia	3500	3.75		(12)
Dresser Formation	Western Australia	3500	4.51		(12)
Dresser Formation	Western Australia	3500	4.4	-11.7	(14)
Dresser Formation	Western Australia	3500	5.1	-8.9	(14)
Dresser Formation	Western Australia	3500	5.5	-8.5	(14)
Dresser Formation	Western Australia	3500	5.4	-10.8	(14)
Dresser Formation	Western Australia	3500	4	-18.1	(14)
Dresser Formation	Western Australia	3500	5.7	-17	(14)
Dresser Formation	Western Australia	3500	4	-10.4	(14)
Dresser Formation	Western Australia	3500	4.6	-9.8	(14)
Dresser Formation	Western Australia	3500	4.1	-11.4	(14)
Dresser Formation	Western Australia	3500		3.31	(15)
Dresser Formation	Western Australia	3500		3.72	(15)
Dresser Formation	Western Australia	3500		3.35	(15)
Dresser Formation	Western Australia	3500		2.27	(15)
Dresser Formation	Western Australia	3500		3.88	(15)
Dresser Formation	Western Australia	3500		2.67	(15)
Dresser Formation	Western Australia	3500		2.71	(15)
Dresser Formation	Western Australia	3500		4.54	(15)
Dresser Formation	Western Australia	3500		3.28	(15)
Dresser Formation	Western Australia	3500		2.72	(15)
Dresser Formation	Western Australia	3500		3.43	(15)
Dresser Formation	Western Australia	3500		2.98	(15)
Dresser Formation	Western Australia	3500		2.9	(15)
Dresser Formation	Western Australia	3500		2.79	(15)
Dresser Formation	Western Australia	3500		4.91	(15)
Dresser Formation	Western Australia	3500		5.82	(15)
Dresser Formation	Western Australia	3500		4.41	(15)
Dresser Formation	Western Australia	3500		5.33	(15)
Dresser Formation	Western Australia	3500		4.63	(15)
Dresser Formation	Western Australia	3500		4.82	(15)
Dresser Formation	Western Australia	3500		4.44	(15)
Dresser Formation	Western Australia	3500		4.93	(15)
Dresser Formation	Western Australia	3500		4.77	(15)
Dresser Formation	Western Australia	3500		3.79	(15)
Dresser Formation	Western Australia	3500		4.41	(15)
Dresser Formation	Western Australia	3500		5.17	(15)
Dresser Formation	Western Australia	3500		4.03	(15)
Dresser Formation	Western Australia	3500		3.39	(15)
Dresser Formation	Western Australia	3500		3.27	(15)
Dresser Formation	Western Australia	3500		1.46	(15)
Dresser Formation	Western Australia	3500		2.53	(15)
Dresser Formation	Western Australia	3500		2.54	(15)
Dresser Formation	Western Australia	3500		1.83	(15)
Dresser Formation	Western Australia	3500		4.35	(15)
Dresser Formation	Western Australia	3500		4.83	(15)
Dresser Formation	Western Australia	3500		2.94	(15)
Dresser Formation	Western Australia	3500		3.96	(15)
Dresser Formation	Western Australia	3500		4.58	(15)
Dresser Formation	Western Australia	3500		4.12	(15)
Londozi barite	South Africa	3550	6.37		(13)
Londozi barite	South Africa	3550	4.78		(13)
Londozi barite	South Africa	3550	6.42		(13)
Londozi barite	South Africa	3550	4.25		(13)
Londozi barite	South Africa	3550	5.81		(13)
Londozi barite	South Africa	3550	9.4		(13)
Londozi barite	South Africa	3550	6.42		(13)
Londozi barite	South Africa	3550	6.83		(13)
Londozi barite	South Africa	3550	5.25		(13)
Londozi barite	South Africa	3550	5.14		(13)
Londozi barite	South Africa	3550	6.77		(13)
Londozi barite	South Africa	3550	5.96		(13)
Londozi barite	South Africa	3550	5.8		(13)
Londozi barite	South Africa	3550	4.91		(13)
Londozi barite	South Africa	3550	4.94		(13)
Londozi barite	South Africa	3550	6.02		(13)
Londozi barite	South Africa	3550	4.92		(13)
Londozi barite	South Africa	3550	5.55		(13)
Londozi barite	South Africa	3550	3.59		(13)
Londozi barite	South Africa	3550	3.77		(13)
Londozi barite	South Africa	3550	4.78		(13)
Londozi barite	South Africa	3550	5.85		(13)
Londozi barite	South Africa	3550	5.04		(13)
Supplementary Data 2. Archean sulfur isotope data collected during the last decade
1. Guo, Q. et al. Reconstructing Earth's surface oxidation across the Archean-Proterozoic transition. Geology 37, 399-402 (2009).
2. Domagal-Goldman, S.D., Kasting, J. F., Johnston, D. T. & Farquhar, J. Organic haze, glaciations and multiple sulfur isotopes in the Mid-Archean Era. Earth Planet. Sci. Lett. 269, 29-40 (2008).
3. Williford, K. H. et al. Carbon and sulfur isotopic signatures of ancient life and environment at the microbial scale: Neoarchean shales and carbonates. Geobiology 14, 105-128 (2016).
4. Zhelezinskaia, I., Kaufman, A. J., Farquhar, J. & Cliff, J. Large sulfur isotope fractionations associated with Neoarchean microbial sulfate reduction. Science 346, 742-744 (2014).
5. Paris, G., Adkins, J. F., Sessions, A. L., Webb, S. M. & Fischer, W. W. Neoarchean carbonate–associated sulfate records positive Δ33S anomalies. Science 346, 739-741 (2014).
6. Mishima K et al. (2017) Multiple sulfur isotope geochemistry of Dharwar Supergroup, Southern India: Late Archean record of changing atmospheric chemistry. Earth Planet. Sci. Lett. 464: 69-83.
7. Muller, É. et al. Primary sulfur isotope signatures preserved in high-grade Archean barite deposits of the Sargur Group, Dharwar Craton, India. Precambrian Res. 295, 38-47 (2017).
8. Bao, H., Rumble, D. & Lowe, D. R. The five stable isotope compositions of Fig Tree barites: Implications on sulfur cycle in ca. 3.2 Ga oceans. Geochim. Cosmochim. Acta 71, 4868-4879 (2007).
9. Busigny, V. et al. Iron and sulfur isotope constraints on redox conditions associated with the 3.2 Ga barite deposits of the Mapepe Formation (Barberton Greenstone Belt, South Africa). Geochim. Cosmochim. Acta 210, 247-266 (2017).
10. Galić, A. et al. Pyrite in a sulfate-poor Paleoarchean basin was derived predominantly from elemental sulfur: Evidence from 3.2 Ga sediments in the Barberton Greenstone Belt, Kaapvaal Craton. Chem. Geol. 449, 135-146 (2017).
11. Montinaro, A. et al. Paleoarchean sulfur cycling: Multiple sulfur isotope constraints from the Barberton Greenstone Belt, South Africa. Precambrian Res. 267, 311-322 (2015).
12. Muller, É., Philippot, P., Rollion-Bard, C. & Cartigny, P. Multiple sulfur-isotope signatures in Archean sulfates and their implications for the chemistry and dynamics of the early atmosphere. Proc. Natl. Acad. Sci.113, 7432-7437 (2016).
13. Roerdink, D. L., Mason, P. R., Whitehouse, M. J. & Brouwer, F. M. Reworking of atmospheric sulfur in a Paleoarchean hydrothermal system at Londozi, Barberton Greenstone Belt, Swaziland. Precambrian Res 280, 195-204 (2016).
14. Ueno, Y., Ono, S., Rumble, D. & Maruyama, S. Quadruple sulfur isotope analysis of ca. 3.5 Ga Dresser Formation: New evidence for microbial sulfate reduction in the early Archean. Geochim. Cosmochim. Acta 72, 5675-5691 (2008).
15. Wacey, D., Noffke, N., Cliff, J., Barley, M. E. & Farquhar, J. Micro-scale quadruple sulfur isotope analysis of pyrite from the∼ 3480Ma Dresser Formation: New insights into sulfur cycling on the early Earth. Precambrian Res. 258, 24-35 (2015).
